# Supplementary material for: Correction: Evaluation of CRP as a marker for bacterial infection and malaria in febrile children at the Douala Gyneco-Obstetric and Pediatric Hospital
Source: PLoS One. 2025 Oct 14;20(10):e0334450. doi: 10.1371/journal.pone.0334450 (PMC12520343; doi:10.1371/journal.pone.0334450)
Supplement: S1 Database — (XLSX) [file pone.0334450.s001.xlsx]

## Sheet: Sheet1
InitialCRP	Inu	SerialCRP	Inv	ThickSmear	Parasitemia	Inc	Malaria	BacterialInfection	OtitisMedia	Tonsillits	Rhinitis	Pneumonia	Gastroenteritis	Meningitis	UrinaryTractInfection	Impetigo	Abcess	Erysipelas	ViralInfection	Rhinitisf	Pneumonia1	Tonsillitis	Meningitis1	Gastroenteritis1	ViralExanthem	FeverwithoutSource	FeverwithoutSource1	COVID19	Germ	Hemoculture	Urineculture	Stoolculture	CSFculture	Pusculture
49.34	mg/L			1			0	0	0	0	0	0	0	0	0	0	0	0	1	1	0	0	0	0	0	0	0	0		Sterile	Sterile
17.82	mg/L			1			0	0	0	0	0	0	0	0	0	0	0	0	1	0	0	0	0	1	0	0	0	0		Sterile	Sterile	Sterile	Sterile
0.2	mg/L			1			0	0	0	0	0	0	0	0	0	0	0	0	1	0	1	0	0	1	0	0	0	0		Sterile	Sterile
2.37	mg/L			1			0	0	0	0	0	0	0	0	0	0	0	0	1	0	1	0	0	0	0	0	0	0		Sterile	Sterile
3.05	mg/L			1			0	0	0	0	0	0	0	0	0	0	0	0	1	0	0	0	0	0	0	0	1	0		Sterile	Sterile
2.81	mg/L			1			0	0	0	0	0	0	0	0	0	0	0	0	1	1	0	0	0	0	0	0	0	0		Sterile	Sterile
31.82	mg/L			1			0	0	0	0	0	0	0	0	0	0	0	0	1	0	1	0	0	0	0	0	0	0		Sterile	Sterile	Sterile
17.68	mg/L			1			0	0	0	0	0	0	0	0	0	0	0	0	1	0	0	1	0	0	0	0	0	0		Sterile	Sterile
3.2	mg/L			1			0	0	0	0	0	0	0	0	0	0	0	0	1	0	0	0	0	0	0	0	1	0		Sterile	Sterile
5.62	mg/L			1			0	0	0	0	0	0	0	0	0	0	0	0	1	1	0	0	0	0	0	0	0	0		Sterile	Sterile
2.35	mg/L			1			0	0	0	0	0	0	0	0	0	0	0	0	0	0	0	0	0	1	0	0	0	0		Sterile	Sterile
7.67	mg/L			1			0	0	0	0	0	0	0	0	0	0	0	0	1	1	0	0	0	0	0	0	0	0		Sterile	Sterile
2.59	mg/L			1			0	0	0	0	0	0	0	0	0	0	0	0	1	0	0	1	0	0	0	0	0	0		Sterile	Sterile
37.77	mg/L			1			0	1	0	0	1	0	0	0	0	0	0	0	0	0	0	0	0	0	0	0	0	0		Sterile	Sterile
24	mg/L			1			0	0	0	0	0	0	0	0	0	0	0	0	1	0	0	1	0	0	0	0	0	0		Sterile	Sterile
24	mg/L			1			0	0	0	0	0	0	0	0	0	0	0	0	1	0	0	0	0	0	0	0	1	0		Sterile	Sterile
96.27	mg/L			1			0	1	0	0	0	1	0	0	0	0	0	0	0	0	0	0	0	0	0	0	0	0		Sterile	Sterile
10.35	mg/L			1			0	0	0	0	0	0	0	0	0	0	0	0	1	1	0	0	0	1	0	0	0	0		Sterile	Sterile	Sterile
1.7	mg/L			1			0	0	0	0	0	0	0	0	0	0	0	0	1	0	0	0	0	0	0	0	1	0		Sterile	Sterile
5.14	mg/L			1			0	1	0	0	0	1	0	0	0	0	0	0	0	0	0	0	0	0	0	0	0	0		Sterile	Sterile
0.99	mg/L			1			0	0	0	0	0	0	0	0	0	0	0	0	1	1	0	0	0	0	0	0	0	0		Sterile	Sterile
3.95	mg/L			1			0	0	0	0	0	0	0	0	0	0	0	0	1	1	0	0	0	1	0	0	0	0		Sterile	Sterile
8.27	mg/L			1			0	0	0	0	0	0	0	0	0	0	0	0	1	0	1	0	0	0	0	0	0	0		Sterile	Sterile
1	mg/L			1			0	0	0	0	0	0	0	0	0	0	0	0	1	0	0	0	0	0	0	0	1	0		Sterile	Sterile
0.84	mg/L			1			0	0	0	0	0	0	0	0	0	0	0	0	1	0	0	0	0	1	0	0	0	0		Sterile	Sterile	Sterile
8.06	mg/L			1			0	0	0	0	0	0	0	0	0	0	0	0	1	1	0	0	0	0	0	0	0	0		Sterile	Sterile
24	mg/L			1			0	0	0	0	0	0	0	0	0	0	0	0	1	0	0	0	0	1	0	0	0	0		Sterile	Sterile	Sterile
6.33	mg/L			1			0	0	0	0	0	0	0	0	0	0	0	0	1	1	1	0	0	0	0	0	0	0		Sterile	Sterile
3	mg/L			1			0	0	0	0	0	0	0	0	0	0	0	0	1	1	0	0	0	0	0	0	0	0		Sterile	Sterile
2.73				1			0	0	0	0	0	0	0	0	0	0	0	0	1	0	0	0	0	1	0	0	0	0		Sterile	Sterile
7.92	mg/L			1			0	0	0	0	0	0	0	0	0	0	0	0	1	0	0	1	0	0	0	0	0	1		Sterile	Sterile
6	mg/L			1			0	0	0	0	0	0	0	0	0	0	0	0	1	1	0	0	0	0	0	0	0	0		Sterile	Sterile
0.92	mg/L			1			0	0	0	0	0	0	0	0	0	0	0	0	1	1	0	0	0	0	0	0	0	0		Sterile	Sterile
4	mg/L			1			0	0	0	0	0	0	0	0	0	0	0	0	1	0	1	0	0	0	0	0	0	0		Sterile	Sterile
3.55	mg/L			1			0	0	0	0	0	0	0	0	0	0	0	0	1	0	0	0	0	0	0	0	1	0		Sterile	Sterile
8.33	mg/L			1			0	0	0	0	0	0	0	0	0	0	0	0	1	0	0	0	0	0	0	0	1	0		Sterile	Sterile
48	mg/L			1			0	0	0	0	0	0	0	0	0	0	0	0	1	0	0	0	0	1	0	0	0	0		Sterile	Sterile
4.8	mg/L			1			0	0	0	0	0	0	0	0	0	0	0	0	1	0	0	0	1	0	0	0	0	0		Sterile	Sterile		Sterile
24	mg/L			1			0	0	0	0	0	0	0	0	0	0	0	0	1	0	0	1	0	0	0	0	0	0		Sterile	Sterile
0.22	mg/L			1			0	0	0	0	0	0	0	0	0	0	0	0	1	0	0	0	0	1	0	0	0	0		Sterile	Sterile	Sterile
24	mg/L			1			0	0	0	0	0	0	0	0	0	0	0	0	1	0	0	0	0	0	0	0	1	0		Sterile	Sterile
12	mg/L			1			0	1	0	0	0	1	0	0	0	0	0	0	0	0	0	0	0	0	0	0	0	0		Sterile	Sterile
1.62	mg/L			1			0	0	0	0	0	0	0	0	0	0	0	0	1	0	0	0	0	0	0	0	1	0		Sterile	Sterile
36.15	mg/L			1			0	0	0	0	0	0	0	0	0	0	0	0	1	1	0	0	0	0	0	0	0	0		Sterile	Sterile
10.08	mg/L			1			0	0	0	0	0	0	0	0	0	0	0	0	1	0	0	0	0	0	0	0	1	0		Sterile	Sterile
2.71	mg/L			1			0	0	0	0	0	0	0	0	0	0	0	0	1	0	0	0	0	0	0	0	0	0		Sterile	Sterile
6	mg/L			1			0	0	0	0	0	0	0	0	0	0	0	0	1	0	1	0	0	0	0	0	0	0		Sterile	Sterile
192	mg/L			1			0	1	0	0	1	0	0	0	0	0	0	0	0	0	0	0	0	0	0	0	0	0		Sterile	Sterile
3.11	mg/L		mg/L	1			0	0	0	0	0	0	0	0	0	0	0	0	1	0	0	0	0	0	0	0	1	0		Sterile	Sterile
0.2	mg/L			1			0	0	0	0	0	0	0	0	0	0	0	0	1	0	1	0	0	0	0	0	0	0		Sterile	Sterile
25.75	mg/L			1			0	0	0	0	0	0	0	0	0	0	0	0	1	0	0	1	0	0	0	0	0	0		Sterile	Sterile
0.51	mg/L			1			0	0	0	0	0	0	0	0	0	0	0	0	1	0	1	0	0	0	0	0	0	0		Sterile	Sterile
24	mg/L			1			0	0	0	0	0	0	0	0	0	0	0	0	1	1	0	0	0	0	0	0	0	0		Sterile	Sterile
3.62				1			0	0	0	0	0	0	0	0	0	0	0	0	1	1	0	0	0	0	0	0	0	0		Sterile	Sterile
4.54	mg/L			1			0	0	0	0	0	0	0	0	0	0	0	0	1	0	0	0	0	0	0	0	1	0		Sterile	Sterile
10.88	mg/L			1			0	0	0	0	0	0	0	0	0	0	0	0	1	1	0	0	0	0	0	0	0	0		Sterile	Sterile
3	mg/L			1			0	0	0	0	0	0	0	0	0	0	0	0	1	0	0	1	0		0	0	0	0		Sterile	Sterile
91.08	mg/L			1			0	1	0	1	0	0	0	0	0	0	0	0	0	0	0	0	0	0	0	0	0	0		Sterile	Sterile
64.75	mg/L			1			0	1	0	0	0	0	0	0	0	0	0	0	0	0	0	0	0	0	0	1	0	0		Sterile	Sterile
8.17	mg/L			1			0	0	0	0	0	0	0	0	0	0	0	0	1	0	0	1	0	0	0	0	0	0		Sterile	Sterile
29.6	mg/L			1			0	1	0	1	0	0	0	0	0	0	0	0	0	0	0	0	0	0	0	0	0	0		Sterile	Sterile
14.56	mg/L			1			0	0	0	0	0	0	0	0	0	0	0	0	1	1	0	0	0	0	0	0	0	0		Sterile	Sterile
0.22				1			0	0	0	0	0	0	0	0	0	0	0	0	1	0	0	0	0	1	0	0	0	0		Sterile	Sterile
1.38	mg/L			1			0	0	0	0	0	0	0	0	0	0	0	0	1	0	0	0	0	0	0	0	0	0		Sterile	Sterile	Sterile
49.26	mg/L			1			0	1	0	1	0	0	0	0	0	0	0	0	0	0	0	0	0	0	0	0	0	0		Sterile	Sterile
4.34	mg/L			1			0	0	0	0	0	0	0	0	0	0	0	0	1	0	0	1	0	0	0	0	0	0		Sterile	Sterile
4.8	mg/L			1			0	0	0	0	0	0	0	0	0	0	0	0	1	1	0	1	0	0	0	0	0	0		Sterile	Sterile
6.02	mg/L			1			0	0	0	0	0	0	0	0	0	0	0	0	1	1	0	0	0	0	0	0	0	0		Sterile	Sterile
0.2	mg/L			1			0	0	0	0	0	0	0	0	0	0	0	0	1	0	0	0	0	1	0	0	0	0		Sterile	Sterile	Sterile
48	mg/L			1			0	0	0	0	0	0	0	0	0	0	0	0	1	1	0	0	0	0	0	0	0	0		Sterile	Sterile
35.5	mg/L			1			0	0	0	0	0	0	0	0	0	0	0	0	1	1	0	0	0	0	0	0	0	0		Sterile	Sterile
0.68				1			0	0	0	0	0	0	0	0	0	0	0	0	1	1	0	0	0	1	0	0	0	0		Sterile	Sterile
6	mg/L			1			0	0	0	0	0	0	0	0	0	0	0	0	1	0	1	0	0	0	0	0	0	0		Sterile	Sterile
3	mg/L			1			0	0	0	0	0	0	0	0	0	0	0	0	1	0	0	0	0	1	0	0	0	0		Sterile	Sterile	Stool
12	mg/L			1			0	0	0	0	0	0	0	0	0	0	0	0	1	0	0	1	0	0	0	0	0	0		Sterile	Sterile
4	mg/L			1			0	0	0	0	0	0	0	0	0	0	0	0	1	1	0	0	0	0	0	0	0	0		Sterile	Sterile
5.4	mg/L		mg/L	1			0	0	0	0	0	0	0	0	0	0	0	0	1	1	1	0	0	0	0	0	0	0		Sterile	Sterile
89.42	mg/L			1			0	0	0	0	0	0	0	0	0	0	0	0	1	0	1	0	0	0	0	0	0	1		Sterile	Sterile
13.57	mg/L			1			0	0	0	0	0	0	0	0	0	0	0	0	1	0	0	0	0	1	0	0	0	0		Sterile	Sterile	Sterile
8.92	mg/L			1			0	0	0	0	0	0	0	0	0	0	0	0	1	1	0	0	0	0	0	0	0	0		Sterile	Sterile
0.68	mg/L			1			0	0	0	0	0	0	0	0	0	0	0	0	1	1	0	0	0	0	0	0	0	0		Sterile	Sterile		Sterile
0.65	mg/L			1			0	0	0	0	0	0	0	0	0	0	0	0	1	0	0	0	0	0	0	0	1	0		Sterile	Sterile
4.2	mg/L			1			0	0	0	0	0	0	0	0	0	0	0	0	1	0	1	0	0	0	0	0	0	0		Sterile	Sterile
4	mg/L			1			0	0	0	0	0	0	0	0	0	0	0	0	1	0	0	0	0	0	0	0	1	0		Sterile	Sterile		Sterile
46.61	mg/L			1			0	1	0	0	1	0	0	0	0	0	0	0	0	0	0	0	0	0	0	0	0	0		Sterile	Sterile
6.76	mg/L			1			0	0	0	0	0	0	0	0	0	0	0	0	1	0	0	0	0	0	0	0	1	0		Sterile	Sterile
0.83	mg/L			1			0	0	0	0	0	0	0	0	0	0	0	0	1	0	0	0	0	1	0	0	0	0		Sterile	Sterile	Sterile
4	mg/L			1			0	0	0	0	0	0	0	0	0	0	0	0	1	0	0	0	0	1	0	0	0	0		Sterile	Sterile
9.92	mg/L			1			0	0	0	0	0	0	0	0	0	0	0	0	1	1	0	0	0	1	0	0	0	0		Sterile	Sterile
37.89	mg/L			1			0	0	0	0	0	0	0	0	0	0	0	0	1	1	0	0	0	0	0	0	0	0		Sterile	Sterile
23.59	mg/L			1			0	0	0	0	0	0	0	0	0	0	0	0	1	0	1	0	0	1	0	0	0	0		Sterile	Sterile	Sterile
1.96	mg/L			1			0	0	0	0	0	0	0	0	0	0	0	0	1	1	0	0	0	0	0	0	0	0		Sterile	Sterile
0.31	mg/L			1		TPF/mm3	0	0	0	0	0	0	0	0	0	0	0	0	1	0	0	0	0	0	0	0	1	0		Sterile	Sterile		Sterile
0.43	mg/L			1			0	1	0	0	0	0	0	0	0	1	0	0	0	0	0	0	0	0	0	0	0	0		Sterile	Sterile
18.55	mg/L			1			0	0	0	0	0	0	0	0	0	0	0	0	1	1	0	0	0	0	0	0	0	0		Sterile	Sterile
7.21	mg/L			1			0	0	0	0	0	0	0	0	0	0	0	0	1	1	0	0	0	0	0	0	0	0		Sterile	Sterile
0.8	mg/L			1			0	0	0	0	0	0	0	0	0	0	0	0	1	0	0	0	0	1	0	0	0	0		Sterile	Sterile
6.54	mg/L			1			0	0	0	0	0	0	0	0	0	0	0	0	1	1	0	0	0	0	0	0	0	0		Sterile	Sterile
0.24	mg/L			1			0	0	0	0	0	0	0	0	0	0	0	0	1	0	0	1		0	0	0	0	0		Sterile	Sterile
0.42	mg/L			1			0	0	0	0	0	0	0	0	0	0	0	0	1	0	0	0	0	0	0	0	0	0		Sterile	Sterile
2.9	mg/L			1			0	0	0	0	0	0	0	0	0	0	0	0	1	0	0	0	1	0	0	0	0	0		Sterile	Sterile
1	mg/L			1			0	0	0	0	0	0	0	0	0	0	0	0	1	1	0	0	0	0	0	0	0	0		Sterile	Sterile
8.64	mg/L			1			0	0	0	0	0	0	0	0	0	0	0	0	1	0	0	0	1	0	0	0	0	0		Sterile	Sterile
4.8	mg/L			1			0	0	0	0	0	0	0	0	0	0	0	0	1	1	0	0	0	1	0	0	0	0		Sterile	Sterile	Sterile
6				1			0	0	0	0	0	0	0	0	0	0	0	0	1	0	0	0	0	0	0	0	1	0		Sterile	Sterile
0.76	mg/L			1			0	1	0	0	0	0	0	0	1	0	0	0	0	0	0	0	0	0	0	0	0	0		Sterile	Sterile
4.78	mg/L			1			0	0	0	0	0	0	0	0	0	0	0	0	1	1	0	0	0	0	0	0	0	0		Sterile	Sterile
30.28	mg/L			1			0	0	0	0	0	0	0	0	0	0	0	0	1	0	0	0	0	1	0	0	0	0		Sterile	Sterile
0.24	mg/L			1			0	0	0	0	0	0	0	0	0	0	0	0	1	0	0	0	0	1	0	0	0	0		Sterile	Sterile	Sterile
12.4	mg/L			1			0	0	0	0	0	0	0	0	0	0	0	0	0	1	0	0	0	1	0	0	0	0		Sterile	Sterile	Sterile
82.94	mg/L			1			0	1	0	1	0	0	0	0	0	0	0	0	0	0	0	0	0	0	0	0	0	0		Sterile	Sterile
1.48	mg/L			1			0	0	0	0	0	0	0	0	0	0	0	0	1	0	1	0	0	0	0	0	0	0		Sterile	Sterile
31.49	mg/L			1			0	0	0	0	0	0	0	0	0	0	0	0	1	0	1	0	0	0	0	0	0	0		Sterile	Sterile
4.93	mg/L			1			0	0	0	0	0	0	0	0	0	0	0	0	1	0	0	1	0	0	0	0	0	0		Sterile	Sterile	Sterile
18.36	mg/L			1			0	0	0	0	0	0	0	0	0	0	0	0	1	0	0	1	0	0	0	0	0	0		Sterile	Sterile
0.2	mg/L			1			0	0	0	0	0	0	0	0	0	0	0	0	1	1	0	0	0	0	0	0	0	0		Sterile	Sterile
21	mg/L			1			0	0	0	0	0	0	0	0	0	0	0	0	1	1	0	0	0	1	0	0	0	0		Sterile	Sterile
7.53	mg/L			1			0	0	0	0	0	0	0	0	0	0	0	0	1	1	0	0	0	0	0	0	0	0		Sterile	Sterile
0.71	mg/L			1			0	0	0	0	0	0	0	0	0	0	0	0	1	0	0	1	0	0	0	0	0	0		Sterile	Sterile
10.2	mg/L			1			0	0	0	0	0	0	0	0	0	0	0	0	1	0	0	0	0	1	0	0	0	0		Sterile	Sterile	Sterile
6.9	mg/L			1			0	0	0	0	0	0	0	0	0	0	0	0	1	0	0	0	0	1	0	0	0	0		Sterile	Sterile	Sterile
49.3	mg/L			1			0	0	0	0	0	0	0	0	0	0	0	0	1	0	0	0	0	0	0	0	1	0		Sterile	Sterile	Sterile
96	mg/L			1			0	1	0	0	0	1	0	0	0	0	0	0	0	0	0	0	0	0	0	0	0	0		Sterile	Sterile
19	mg/L			1			0	0	0	0	0	0	0	0	0	0	0	0	1	0	0	1	0	0	0	0	0	0		Sterile	Sterile
62.4	mg/L			1			0	1	0	1	0	0	0	0	0	0	0	0	0	0	0	0	0	0	0	0	0	0		Sterile	Sterile
4.8	mg/L			1			0	0	0	0	0	0	0	0	0	0	0	0	1	0	0	1	0	0	0	0	0	0		Sterile	Sterile
5	mg/L			1			0	0	0	0	0	0	0	0	0	0	0	0	1	0	0	0	0	0	0	0	1	0		Sterile	Sterile
114.8	mg/L			1			0	1	0	0	0	0	0	0	0	0	0	0	0	0	0	0	0	0	0	1	0	0		Sterile	Sterile
10	mg/L			1			0	0	0	0	0	0	0	0	0	0	0	0	1	1	0	0	0	0	0	0	0	0		Sterile	Sterile
4.1	mg/L			1			0	0	0	0	0	0	0	0	0	0	0	0	1	0	0	0	0	0	0	0	1	0		Sterile	Sterile
3.7	mg/L			1			0	0	0	0	0	0	0	0	0	0	0	0	1	0	0	0	0	0	0	0	1	0		Sterile	Sterile
0.56	mg/L			1		TPF/mm3	0	0	0	0	0	0	0	0	0	0	0	0	1	0	0	0	0	1	0	0	0	0		Sterile	Sterile	Sterile
4.2	mg/L			1			0	0	0	0	0	0	0	0	0	0	0	0	1	0	0	1	0	0	0	0	0	0		Sterile	Sterile
5	mg/L			1			0	0	0	0	0	0	0	0	0	0	0	0	1	0	0	0	0	0	0	0	1	0		Sterile	Sterile
2.45	mg/L			1			0	0	0	0	0	0	0	0	0	0	0	0	1	1	0	0	0	0	0	0	0	0		Sterile	Sterile
12	mg/L			1			0	0	0	0	0	0	0	0	0	0	0	0	1	0	0	0	1	0	0	0	0	0		Sterile	Sterile
3.6	mg/L			1			0	0	0	0	0	0	0	0	0	0	0	0	1	0	0	0	0	0	0	0	1	0		Sterile	Sterile
1.18	mg/L			1			0	0	0	0	0	0	0	0	0	0	0	0	1	0	0	0	0	1		0	0	0		Sterile	Sterile
0.24	mg/L			1			0	0	0	0	0	0	0	0	0	0	0	0	1	1	0	0	0	0	1	0	0	0		Sterile	Sterile
1.16	mg/L			1			0	0	0	0	0	0	0	0	0	0	0	0	1	1	0	0	0	0	1	0	0	0		Sterile	Sterile
26.44	mg/L			1			0	0	0	0	0	0	0	0	0	0	0	0	1	1	0	0	0	0	1	0	0	0		Sterile	Sterile
4.44	mg/L			1			0	0	0	0	0	0	0	0	0	0	0	0	1	0	0	0	0	0	0	0	1	0		Sterile			Sterile
24				1			0	0	0	0	0	0	0	0	0	0	0	0	0	0	0	0	0	1	0	0	0	0		Sterile		Sterile
13.24	mg/L			1			0	0	0	0	0	0	0	0	0	0			1	1	0	0	0	0	0	0	0	0		Sterile	Sterile
24.19				1			0	0	0	0	0	0	0	0	0	0		0	1	0	0	1	0	0	0	0	0	0		Sterile	Sterile
59.73	mg/L			1			0	1	1	0	0	0	0	0	0	0	0	0	0	0	0	0	0	0	0	0	0	0		Sterile	Sterile
3.8	mg/L			1			0	1	1	0	0	0	0	0	0	0	0	0	0	0	0	0	0	0	0	0	0	0		Sterile	Sterile
4.2	mg/L			1			0	0	0	0	0	0	0		0	0	0	0	1	1	0	0	0	0	0	0	0	0		Sterile	Sterile
12	mg/L			1			0	0	0	0	0	0		0	0	0	0	0	1	1	0	0	0	0	0	0	0	0		Sterile	Sterile
94.5	mg/L			1			0	1	0	0	0	0	1	0	0	0	0	0	0	0	0	0	0	0	0	0	0	0	Unidentified gram negative bacillus	Sterile	Sterile	Growth
0.23	mg/L			1			0	1	0	0	0	0	0	0	1	0	0	0	0	0	0	0	0	1	0	0	0	0	Escherichia coli	Sterile	Growth
24.93	mg/L			1			0	1	0	0	0	1	0	0	0	0	0	0	0	0	0	0	0	0	0	0	0	0	Streptococcus pneumoniae	Growth	Sterile
3.17	mg/L			1			0	1	0	0	0	1	0	0	0	0	0	0	0	0	0	0	0	0	0	0	0	0	Klebsiella spp.	Growth	Sterile	Sterile
9.31	mg/L			1			0	1	0	0	0	0	0	0	1	0	0	0	0	0	0	0	0	0	0	0	0	0	Escherichia coli	Sterile	Growth
234.5	mg/L			1			0	1	0	0	0	0	0	0	1	0	0	0	0	0	0	0	0	0	0	0	0	0	Staphylococcus aureus and Proteus mirabilis	Growth	Sterile			GROWTH
1.11	mg/L			1			0	1	0	0	0	0	0	0	1	0	0	0	0	0	0	0	0	0	0	0	0	0	Escherichia coli	Sterile	Growth
51.24	mg/L			1			0	1	0	0	0	0	1	0	1	0	0	0	0	0	0	0	0	0	0	0	0	0	Klebsiella spp.	Sterile	Growth	Growth
51.62	mg/L			1			0	1	0	0	0	0	0	0	1	0	0	0	0	0	0	0	0	0	0	0	0	0	Proteus mirabilis	Sterile	Growth			GROWTH
77.72	mg/L			1			0	1	0	0	0	0	0	0	0	0	0	0	0	0	0	0	0	0	0	1	0	0	Unidentified gram negative cocci and Unidentified gram negative bacilli	Growth
263.79	mg/L			1			0	1	0	1	0	0	0	1	0	0	0	0	0	0	0	0	0	0	0	0	0	0	Escherichia coli	Growth	Sterile		Sterile
47.48	mg/L			1			0	1	0	0	0	0	1	0	0	0	0	0	0	0	0	0	0	0	0	0	0	0	Unidentified gram negative bacillus	Sterile	Sterile	Growth
91.86	mg/L			1			0	1	0	0	0	0	1	0	1	0	0	0	0	0	0	0	0	0	0	0	0	0	Escherichia coli	Sterile	Growth
324	mg/L			1			0	1	0	0	0	0	0	0	0	0	0	0	0	0	0	0	0	0	0	1	0	0	Klebsiella spp.	Growth	Sterile
15.08	mg/L			1			0	1	0	0	0	0	1	0	0	0	0	0	0	0	0	0	0	0	0	0	0	0	Unidentified gram negative bacillus	Sterile	Sterile	Growth
53.2	mg/L			1			0	1	1	0	0	0	0	0	0	0	0	0	0	0	0	0	0	0	0	0	0	0	Unidentified gram negative bacillus	Growth	Sterile
107.2	mg/L			1			0	1	0	0	0	0	1	0	1	0	0	0	0	0	0	0	0	0	0	0	0	0	Staphylococcus aureus and Klebsiella pneumoniae	Growth	Growth
96	mg/L			1			0	1	0	0	0	0	1	0	0	0	0	0	0	0	0	0	0	0	0	0	0	0	Escherichia coli	Sterile	Sterile	Growth
101.2	mg/L			1			0	1	0	0	0	0	1	0	0	0	0	0	0	0	0	0	0	0	0	0	0	0	Escherichia coli	Sterile	Growth
196.2	mg/L			1			0	1	0	0	0	0	0	0	0	0	0	0	0		0	0	0	0	0	1	0	0	Staphylococcus aureus	Growth	Sterile
192	mg/L			1			0	1	0	0	0	0	0	0	0	0	0	0	0	0	0	0	0	0	0	1	0	0	Klebsiella spp.	Growth	Sterile
25.52	mg/L			0	752	TPF/mm3	1	0	0	0	0	0	0	0	0	0	0	0	1	1	0	0	0	0	0	0	0	0		Sterile	Sterile
48	mg/L			0	792	TPF/mm3	1	0	0	0	0	0	0	0	0	0	0	0	0	0	0	0	0	0	0	0	0	0		Sterile	Sterile
48	mg/L			0	35760	TPF/mm3	1	0	0	0	0	0	0	0	0	0	0	0	1	0	0	1	0	0	0	0	0	0		Sterile	Sterile
48	mg/L			0	14472		1	0	0	0	0	0	0	0	0	0	0	0	1	1	0	0	0	0	0	0	0	0		Sterile	Sterile
121.17	mg/L			0	16800	TPF/mm3	1	1	0	0	0	0	0	0	1	0	0	0	0	0	0	0	0	0	0	0	0	0	Escherichia coli	Sterile	Growth
24	mg/L			0	8700	TPF/mm3	1	0	0	0	0	0	0	0	0	0	0	0	0	0	0	0	0	0	0	0	0	0		Sterile	Sterile
6	mg/L			0	20560	TPF/mm3	1	0	0	0	0	0	0	0	0	0	0	0	0	0	0	0	0	0	0	0	0	0		Sterile	Sterile
47.66	mg/L			0	2000	TPF/mm3	1	1	0	0	0	0	0	0	0	0	1	0	0	0	0	0	0	0	0	0	0	0		Sterile	Sterile
75.99	mg/L			0	15733	TPF/mm3	1	1	0	1	0	0	0	0	1	0	0	0	0	0	0	0	0	0	0	0	0	1	Escherichia coli	Sterile	Growth
18.08	mg/L			0	22286	TPF/mm3	1	0	0	0	0	0	0	0	0	0	0	0	0	0	0	0	0	0	0	0	0	0		Sterile	Sterile
85.26	mg/L			0	2050	TPF/mm3	1	0	0	0	0	0	0	0	0	0	0	0	1	0	0	0	0	1	0	0	0	0		Sterile	Sterile
63.44	mg/L			0	400	TPF/mm3	1	0	0	0	0	0	0	0	0	0	0	0	1	0	0	0	0	1	0	0	0	0		Sterile	Sterile
24	mg/L			0	123640	TPF/mm3	1	0	0	0	0	0	0	0	0	0	0	0	0	0	0	0	0	0	0	0	0	0		Sterile	Sterile
73.21	mg/L			0	23705	TPF/mm3	1	0	0	0	0	0	0	0	0	0	0	0	0	0	0	0	0	0	0	0	0	0		Sterile	Sterile
41.43	mg/L			0	20618	TPF/mm3	1	0	0	0	0	0	0	0	0	0	0	0	1	1	0	0	0	1	0	0	0	0		Sterile	Sterile
297.5	mg/L			0	77330	TPF/mm3	1	0	0	0	0	0	0	0	0	0	0	0	0	0	0	0	0	0	0	0	0	0		Sterile	Sterile
71.66	mg/L			0	14322	TPF/mm3	1	0	0	0	0	0	0	0	0	0	0	0	0	0	0	0	0	0	0	0	0	0		Sterile	Sterile
48	mg/L		mg/L	0	15	TPF/mm3	1	0	0	0	0	0	0	0	0	0	0	0	0	0	0	0	0	0	0	0	0	0		Sterile	Sterile
64	mg/L			0	3270	TPF/mm3	1	1	0	0	0	0	0	1	0	0	0	0	0	0	0	0	0	0	0	0	0	0	Staphylococcus aureus	Growth	Sterile		Sterile
33.1	mg/L			0	14000	TPF/mm3	1	0	0	0	0	0	0	0	0	0	0	0	0	0	0	0	0	0	0	0	0	0		Sterile	Sterile
237.36	mg/L			0	183350	TPF/mm3	1	0	0	0	0	0	0	0	0	0	0	0	1	1	0	0	0	0	0	0	0	0		Sterile	Sterile
83.42	mg/L			0	22360	TPF/mm3	1	0	0	0	0	0	0	0	0	0	0	0	1	0	1	0	0	0	0	0	0	1		Sterile	Sterile
315.7	mg/L			0	32760		1	0	0	0	0	0	0	0	0	0	0	0	0	0	0	0	0	0	0	0	0	0		Sterile	Sterile
33.1	mg/L			0	14000	TPF/mm3	1	0	0	0	0	0	0	0	0	0	0	0	0	0	0	0	0	0	0	0	0	0		Sterile	Sterile
273.27	mg/L			0	200	TPF/mm3	1	1	0	0	0	0	0	0	0	0	0	0	0	0	0	0	0	0	0	1	0	0	Klebsiella spp.	Growth	Sterile
101	mg/L			0	32860	TPF/mm3	1	0	0	0	0	0	0	0	0	0	0	0	1	1	0	0	0	0	0	0	0	0		Sterile	Sterile
96	mg/L			0	110800	TPF/mm3	1	0	0	0	0	0	0	0	0	0	0	0	0	0	0	0	0	0	0	0	0	0		Sterile	Sterile
96	mg/L			0	9053	TPF/mm3	1	1	0	1	0	0	0	0	0	0	0	0	0	0	0	0	0	0	0	0	0	0	Escherichia coli	Growth	Sterile		Sterile
24	mg/L			0	9360	TPF/mm3	1	0	0	0	0	0	0	0	0	0	0	0	0	0	0	0	0	0	0	0	0	0		Sterile	Sterile
41.43	mg/L			0	20618	TPF/mm3	1	0	0	0	0	0	0	0	0	0	0	0	1	1	0	0	0	1	0	0	0	0		Sterile	Sterile
12	mg/L			0	9720	TPF/mm3	1	0	0	0	0	0	0	0	0	0	0	0	0	0	0	0	0	0	0	0	0	0		Sterile	Sterile
15	mg/L			0	15240	TPF/mm3	1	0	0	0	0	0	0	0	0	0	0	0	0	0	0	0	0	0	0	0	0	0		Sterile	Sterile
47.22	mg/L			0	280	TPF/mm3	1	0	0	0	0	0	0	0	0	0	0	0	0	0	0	0	0	0	0	0	0	0		Sterile	Sterile
12	mg/L			0	43914	TPF/mm3	1	0	0	0	0	0	0	0	0	0	0	0	0	0	0	0	0	0	0	0	0	0		Sterile	Sterile
123.1	mg/L			0	155200	TPF/mm3	1	1	0	0	0	1	0	0	0	0	0	0	0	0	0	0	0	0	0	0	0	0	Escherichia coli	Growth	Growth
101.63	mg/L			0	32860	TPF/mm3	1	0	0	0	0	0	0	0	0	0	0	0	1	1	0	0	0	0	0	0	0	0		Sterile	Sterile
237.36	mg/L			0	183350	TPF/mm3	1	0	0	0	0	0	0	0	0	0	0	0	1	1	0	0	0	0	0	0	0	0		Sterile	Sterile
68.2	mg/L			0	200	TPF/mm3	1	0	0	0	0	0	0	0	0	0	0	0	1	0	0	0	0	0	0	0	0	0		Sterile	Sterile
24	mg/L			0	48333	TPF/mm3	1	0	0	0	0	0	0	0	0	0	0	0	0	0	0	0	0	0	0	0	0	0		Sterile	Sterile
179	mg/L			0	30800	TPF/mm3	1	0	0	0	0	0	0	0	0	0	0	0	0	0	0	0	0	0	0	0	0	0		Sterile	Sterile
123.6	mg/L			0	241600	TPF/mm3	1	0	0	0	0	0	0	0	0	0	0	0	0	0	0	0	0	0	0	0	0	0		Sterile	Sterile
96	mg/L			0	3220	TPF/mm3	1	0	0	0	0	0	0	0	0	0	0	0	0	0	0	0	0	0	0	0	0	0		Sterile	Sterile
45	mg/L			0	47440	TPF/mm3	1	0	0	0	0	0	0	0	0	0	0	0	0	0	0	0	0	0	0	0	0	0		Sterile	Sterile
120	mg/L			0	64000	TPF/mm3	1	0		0	0	0	0	0	0	0	0	0	0	0	0	0	0	0	0	0	0	0		Sterile	Sterile
48	mg/L			0	91200	TPF/mm3	1	0	0	0	0	0	0	0	0	0	0	0	0	0	0	0	0	0	0	0	0	0		Sterile	Sterile
48	mg/L			0	10985	TPF/mm3	1	0	0	0	0	0	0	0	0	0	0	0	0	0	0	0	0	0	0	0	0	0		Sterile	Sterile
48	mg/L			0	200	TPF/mm3	1	0	0	0	0	0	0	0	0	0	0	0	1	1	0	1	0	0	0	0	0	0		Sterile	Sterile
76.89	mg/L			0	200	TPF/mm3	1	0	0	0	0	0	0	0	0	0	0	0	0	0	0	0	0	0	0	0	0	0		Sterile	Sterile
40.3	mg/L			0	200	TPF/mm3	1	0	0	0	0	0	0	0	0	0	0	0	0	0	0	0	0	0	0	0	0	0		Sterile	Sterile		Sterile
8.7	mg/L			0	150400	TPF/mm3	1	0	0	0	0	0	0	0	0	0	0	0	0	0	0	0	0	0	0	0	0	0		Sterile	Sterile

## Sheet: Sheet2
DateofInterview	SerialNumber	Sex	Age	Agetype	DurationofFever	Timein	Viral Infection	Malaria	Bact Infection	CRP	CRP2	Highestfebrilepeak	Valuein	AntipyreticsRecieved	HIVStatus	Serology	Attitude	Type	ReceivedEPVVaccines	Weight	Inf	Height	Inff	Midupperarmcircumference	Ind	Temperature	Inr	BMI	Ink
2021-02-15	35	female	27	months	2	days	1	0	0	49.34	mg/L	38.5	oC	1	Known	Negative	Date		1	11	kg	88	cm	19	cm	38	oC
2021-02-24	57	female	12	months	5	days	1	0	0	17.82	mg/L	40.8	oC	1	Known	Negative	Date		1	10	kg	75	cm	14	cm	40.8	oC
2021-02-08	18	female	8	months	5	days	1	0	0	0.2	mg/L	39.2	oC	0	Known	Positive	Therapy	HAART	1	9.5	kg	71	cm	14	cm	39.2	oC
2021-02-19	49	male	13	months	1	days	1	0	0	2.37	mg/L	39	oC	1	Known	Negative	Date		1	7.8	kg	78	cm	12	cm	39	oC
2021-03-01	74	male	16	months	1	days	1	0	0	3.05	mg/L	39	oC	1	Known	Negative			1	11.6	kg	82	cm	16	cm	38.5	oC
2021-03-17	122	female	58	months	1	days	1	0	0	2.81	mg/L	40	oC	1	Known	Negative			1	18	kg	107	cm	18	cm	40	oC
2021-02-22	52	female	49	months	2	days	1	0	0	31.82	mg/L	38.4	oC	1	Known	Negative	Date		1	16	kg	103	cm	16	cm	37.5	oC
2021-03-12	66	female	36	months	1	days	1	0	0	17.68	mg/L	39	oC	1	Known	Negative	Date		1	14	kg	95	cm	18	cm	38.3	oC
2021-03-30	151	female	37	months	3	days	1	0	0	3.2	mg/L	38	oC	1	Known	Negative			1	14	kg	96	cm	16	cm	37	oC
2021-03-30	147	male	7	months	3	days	1	0	0	5.62	mg/L	38.4	oC	1	Known	Negative			1	8.5	kg	69	cm	15	cm	38.4	oC
2021-03-19	129	male	8	months	2	days	0	0	1	2.35	mg/L	40.5	oC	1	Known	Negative			1	8.5	kg	70	cm	16.5	cm	40.5	oC
2021-03-12	96	male	27	months	1	days	1	0	0	7.67	mg/L	40	oC	1	Known	Negative			1	13	kg	90	cm	16	cm	39.1	oC
2021-02-02	8	female	60	months	2	days	1	0	0	2.59	mg/L	39.5	oC	1	Known	Negative	Date		1	19.5	kg	114	cm	18	cm	39.5	oC	15	kg/m2
2021-03-15	104	female	132	months	2	days	0	0	1	37.77	mg/L	38	oC	0	Known	Negative			1	39	kg	145	cm	20	cm	38	oC
2021-03-01	73	female	34	months	3	days	1	0	0	24	mg/L	40.5	oC	1	Known	Negative	Date		1	14	kg	95	cm	18	cm	40.5	oC
2021-02-26	63	female	104	months	2	days	1	0	0	24	mg/L	40.4	oC	1	Known	Negative	Date		1	38	kg	138	cm	22	cm	40.4	oC
2021-02-19	47	male	7	months	1	days	0	0	1	96.27	mg/L	39.8	oC	1	Known	Negative	Date		1	9	kg	70	cm	12	cm	39.8	oC
2021-03-08	28	male	59	months	4	days	1	0	0	10.35	mg/L	40.3	oC	1	Known	Negative	Date		1	20	kg	104	cm	16.5	cm	39.5	oC
2021-02-02	7	male	18	months	1	days	1	0	0	1.7	mg/L	40.5	oC	1	Known	Negative	Date		1	7.45	kg	75	cm	14.5	cm	40.5	oC	13.24	kg/m2
2021-03-12	62	male	141	months	3	days	0	0	1	5.14	mg/L	39.3	oC	1	Known	Negative			1	35	kg	148	cm	22	cm	39.5	oC
2021-03-19	131	male	26	months	2	days	1	0	0	0.99	mg/L	38	oC	1	Known	Negative			1	11	kg	82	cm	15.5	cm	38	oC
2021-03-01	64	male	8	months	7	days	1	0	0	3.95	mg/L	38	oC	1	Known	Negative	Date		1	7.2	kg	71	cm	15	cm	38	oC
2021-02-01	4	female	41	months	7	days	1	0	0	8.27	mg/L	39.6	oC	1	Known	Negative	Date		1	19	kg	96	cm	16	cm	39.6	oC	20.61	kg/m2
2021-02-17	44	female	30	months	14	days	1	0	0	1	mg/L	39	oC	1	Known	Negative	Date		1	13	kg	94	cm	21	cm	39	oC
2021-02-17	46	male	168	months	2	days	1	0	0	0.84	mg/L	38	oC	1	Known	Negative	Date		1	48	kg	165	cm	22	cm	37.5	oC
2021-02-24	58	male	61	months	5	days	1	0	0	8.06	mg/L	39	oC	0	Known	Negative	Date		1	26	kg	112	cm	19	cm	39	oC
2021-03-01	70	female	24	months	2	days	1	0	0	24	mg/L	38	oC	1	Known	Negative	Date		1	12	kg	86	cm	16	cm	38	oC
2021-03-26	145	male	24	months	2	days	1	0	0	6.33	mg/L	39	oC	1	Known	Negative			1	13	kg	86	cm	15	cm	39	oC
2021-03-05	80	female	121	months	2	days	1	0	0	3	mg/L	38.3	oC	1	Known	Negative			1	34	kg	140	cm	21	cm	38.3	oC
2021-03-30	152	female	39	months	14	days	1	0	0	2.73		38	oC	1	Known	Negative			1	18	kg	108	cm	18	cm	38	oC
2021-03-25	137	female	34	months	14	days	1	0	0	7.92	mg/L	39	oC	1	Known	Negative			1	10.5	kg	85	cm	15	cm	38.5	oC
2021-03-30	163	male	120	months	2	days	1	0	0	6	mg/L	39	oC	1	Known	Negative			1	32	kg	141	cm	23	cm	39	oC
2021-03-08	85	female	6	months	4	days	1	0	0	0.92	mg/L	38.7	oC	1	Known	Negative			1	8	kg	67	cm	13	cm	38.7	oC
2021-03-12	90	male	9	months	14	days	1	0	0	4	mg/L	40.5	oC	1	Known	Negative			1	7.8	kg	64	cm	14	cm	40.5	oC
2021-03-19	132	female	32	months	2	days	1	0	0	3.55	mg/L	38	oC	0	Known	Negative			1	10.5	kg	95	cm	16	cm	38	oC
2021-03-12	93	male	92	months	4	days	1	0	0	8.33	mg/L	38.4	oC	1	Known	Negative			1	24	kg	128	cm	19	cm	38.4	oC
2021-02-15	42	male	7	months	1	days	1	0	0	48	mg/L	40	oC	1	Known	Negative	Date		1	8.7	kg	68	cm	14	cm	40	oC
2021-03-17	115	female	9	months	1	days	1	0	0	4.8	mg/L	39.5	oC	0	Known	Negative			1	8.8	kg	72	cm	14.5	cm	39.5	oC
2021-03-15	98	female	15	months	3	days	1	0	0	24	mg/L	39	oC	1	Known	Negative			1	10	kg	81	cm	14	cm	38.2	oC
2021-03-03	76	female	10	months	4	days	1	0	0	0.22	mg/L	39.8	oC	1	Known	Negative	Date		1	10.2	kg	74	cm	13	cm	39.8	oC
2021-03-30	148	male	24	months	2	days	1	0	0	24	mg/L	39	oC	1	Known	Negative			1	14	kg	87	cm	15	cm	39	oC
2021-02-17	45	female	9	months	14	days	0	0	1	12	mg/L	40	oC	1	Known	Negative	Date		1	6.9	kg	60	cm	14	cm	38.2	oC
2021-02-19	48	female	128	months	1	days	1	0	0	1.62	mg/L	40.5	oC	1	Known	Negative	Date		1	48	kg	146	cm	23	cm	40.5	oC
2021-03-05	83	female	55	months	3	days	1	0	0	36.15	mg/L	40	oC	1	Known	Negative			1	14	kg	106	cm	19	cm	40	oC
2021-03-17	119	male	17	months	7	days	1	0	0	10.08	mg/L	40	oC	1	Known	Negative			1	10	kg	76	cm	14	cm	38.9	oC
2021-02-15	33	male	12	months	12	days	1	0	0	2.71	mg/L	39	oC	1	Known	Negative	Date		1	9	kg	73	cm	14	cm	38.5	oC
2021-02-11	27	female	3	months	1	days	1	0	0	6	mg/L	38	oC	0	Known	Negative	Date		1	5.5	kg	42	cm	13	cm	37.5	oC
2021-03-19	133	female	32	months	4	days	0	0	1	192	mg/L	38.7	oC	1	Known	Negative			1	10	kg	90	cm	15	cm	38.7	oC
2021-03-15	110	male	32	months	2	days	1	0	0	3.11	mg/L	39	oC	1	Known	Negative			1	14	kg	95	cm	14	cm	38.9	oC
2021-03-08	86	female	11	months	2	days	1	0	0	0.2	mg/L	40	oC	1	Known	Negative			1	10	kg	75	cm	14	cm	39.5	oC
2021-03-15	103	male	10	months	1	days	1	0	0	25.75	mg/L	40.3	oC	1	Known	Negative			1	7	kg	71	cm	11.5	cm	40.3	oC
2021-03-25	143	male	103	months	2	days	1	0	0	0.51	mg/L	39.9	oC	1	Known	Negative			1	26	kg	134	cm	21	cm	39.9	oC
2021-03-01	72	female	19	months	5	days	1	0	0	24	mg/L	41.3	oC	0	Known	Negative	Date		1	12	kg	81	cm	18	cm	41.3	oC
2021-03-30	153	male	16	months	2	days	1	0	0	3.62		38	oC	1	Known	Negative			1	11	kg	80	cm	14	cm	38	oC
2021-03-15	99	female	165	months	14	days	1	0	0	4.54	mg/L	38.5	oC	1	Known	Negative			1	44	kg	160	cm	24	cm	38.5	oC
2021-03-19	124	female	4	months	6	days	1	0	0	10.88	mg/L	40	oC	1	Known	Negative			1	8	kg	63	cm	13	cm	40	oC
2021-02-08	17	female	5	months	6	days	1	0	0	3	mg/L	40.6	oC	1	Known	Negative	Date		1	6	kg	60	cm	13	cm	40.2	oC
2021-03-05	31	male	16	months	14	days	0	0	1	91.08	mg/L	38.8	oC	1	Known	Negative	Date		0	10.5	kg	77	cm	16	cm	38.8	oC
2021-03-25	136	female	37	months	3	days	0	0	1	64.75	mg/L	40	oC	1	Known	Negative			1	12	kg	93	cm	15	cm	40	oC
2021-02-15	30	male	29	months	1	days	1	0	0	8.17	mg/L	40.3	oC	1	Known	Negative	Date		1	14	kg	93	cm	14	cm	40.3	oC
2021-03-01	69	male	42	months	1	days	0	0	1	29.6	mg/L	39.3	oC	0	Known	Negative	Date		1	13	kg	92	cm	19	cm	39.3	oC
2021-03-19	125	female	48	months	7	days	1	0	0	14.56	mg/L	38.5	oC	0	Known	Negative			1	14.5	kg	96	cm	15.5	cm	38.5	oC
2021-03-05	95	female	13	months	7	days	1	0	0	0.22		39.4	oC	1	Known	Negative			1	9.6	kg	74	cm	13	cm	39.4	oC
2021-02-15	37	female	9	months	1	days	1	0	0	1.38	mg/L	39	oC	1	Known	Negative	Date		1	7.2	kg	64	cm	13.5	cm	39	oC
2021-03-15	101	female	147	months	14	days	0	0	1	49.26	mg/L	40	oC	1	Known	Negative			1	34	kg	145	cm	21	cm	40.3	oC
2021-03-30	155	male	8	months	2	days	1	0	0	4.34	mg/L	40	oC	1	Known	Negative			1	8.9	kg	66	cm	14	cm	40	oC
2021-02-08	16	female	18	months	7	days	1	0	0	4.8	mg/L	39.6	oC	1	Known	Negative	Date		1	11	kg	18	cm	14	cm	38.5	oC
2021-03-08	82	female	9	months	2	days	1	0	0	6.02	mg/L	39	oC	1	Known	Negative			1	7.2	kg	68	cm	14	cm	39	oC
2021-03-25	139	male	96	months	2	days	1	0	0	0.2	mg/L	39	oC	1	Known	Negative			1	26	kg	130	cm	18	cm	39	oC
2021-03-17	127	female	5	months	14	days	1	0	0	48	mg/L	39	oC	1	Known	Negative			1	5	kg	63	cm	13	cm	39	oC
2021-03-15	105	female	24	months	3	days	1	0	0	35.5	mg/L	40	oC	1	Known	Negative			1	10	kg	48	cm	15	cm	38.2	oC
2021-02-15	40	male	91	months	4	days	1	0	0	0.68		39.5	oC	1	Known	Negative	Date		1	30	kg	131	cm	24	cm	39	oC
2021-03-19	128	female	6	months	3	days	1	0	0	6	mg/L	38.1	oC	1	Known	Negative			1	6.2	kg	68	cm	12	cm	38.1	oC
2021-03-12	89	female	7	months	2	days	1	0	0	3	mg/L	39	oC	0	Known	Negative			1	6.4	kg	66	cm	13	cm	39	oC
2021-02-24	54	female	11	months	7	days	1	0	0	12	mg/L	40	oC	1	Known	Negative	Date		1	11	kg	75	cm	14	cm	40	oC
2021-02-08	15	female	36	months	2	days	1	0	0	4	mg/L	39.7	oC	1	Known	Negative	Date		1	15	kg	95	cm	16	cm	39.7	oC
2021-02-26	61	female	3	months	2	days	1	0	0	5.4	mg/L	38.8	oC	1	Known	Negative	Date		1	6.3	kg	62	cm	14	cm	38.8	oC
2021-03-17	116	female	7	months	3	days	1	0	0	89.42	mg/L	40.5	oC	1	Known	Negative			1	9.5	kg	70	cm	14	cm	40.5	oC
2021-02-04	14	female	48	months	7	days	1	0	0	13.57	mg/L	38	oC	1	Known	Negative	Date		1	20	kg	93	cm	18	cm	39	oC
2021-03-08	87	male	176	months	1	days	1	0	0	8.92	mg/L	39	oC	1	Known	Negative			1	44	kg	165	cm	26	cm	39	oC
2021-02-10	21	male	11	months	2	days	1	0	0	0.68	mg/L	39	oC	1	Known	Negative	Date			10.5	kg	75	cm	14	cm	39	oC
2021-02-03	10	female	67	months	2	days	1	0	0	0.65	mg/L	40	oC	1	Known	Negative	Date		1	21	kg	116	cm	16	cm	39	oC	15.61	kg/m2
2021-03-01	65	female	19	months	2	days	1	0	0	4.2	mg/L	40	oC	1	Known	Negative	Date			14	kg	83	cm	15	cm	40	oC
2021-03-17	121	female	5	months	1	days	1	0	0	4	mg/L	40	oC	1	Known	Negative			1	8	kg	67	cm	14	cm	40	oC
2021-03-30	149	female	85	months	3	days	0	0	1	46.61	mg/L	40.2	oC	1	Known	Negative			1	22	kg	118	cm	21	cm	40.2	oC
2021-03-30	160	male	132	months	3	days	1	0	0	6.76	mg/L	39.5	oC	1	Known	Negative			1	34	kg	135	cm	22	cm	39.5	oC
2021-03-25	140	female	41	months	1	days	1	0	0	0.83	mg/L	38.5	oC	1	Known	Negative			1	13	kg	94	cm	15.5	cm	37.4	oC
2021-02-15	34	male	48	months	3	days	1	0	0	4	mg/L	40	oC	1	Known	Negative	Date		1	14	kg	103	cm	18	cm	39.1	oC
2021-03-10	88	female	23	months	7	days	1	0	0	9.92	mg/L	39.5	oC	1	Known	Negative			1	12	kg	86	cm	15	cm	39.5	oC
2021-02-10	23	female	29	months	3	days	1	0	0	37.89	mg/L	39	oC	1	Known	Negative	Date		1	13	kg	90	cm	17	cm	38.5	oC
2021-02-10	20	male	10	months	2	days	1	0	0	23.59	mg/L	40	oC	1	Known	Negative	Date		1	12	kg	75	cm	15	cm	40	oC
2021-02-15	29	male	10	months	1	days	1	0	0	1.96	mg/L	39.6	oC	0	Known	Negative	Date		1	10.3	kg	74	cm	14	cm	39	oC
2021-03-03	77	male	3	months	4	days	1	0	0	0.31	mg/L	40	oC	1	Known	Negative	Date		1	7	kg	64	cm	13	cm	40	oC
2021-03-03	75	female	57	months	3	days	0	0	1	0.43	mg/L	39	oC	1	Known	Negative	Date		1	17	kg	104	cm	15	cm	39	oC
2021-02-15	38	male	78	months	3	days	1	0	0	18.55	mg/L	38.5	oC	1	Known	Negative	Date		1	16	kg	117	cm	26	cm	38.5	oC
2021-02-26	60	male	41	months	3	days	1	0	0	7.21	mg/L	40.5	oC	1	Known	Negative	Date		1	15	kg	102	cm	16	cm	40.5	oC
2021-03-12	97	male	46	months	1	days	1	0	0	0.8	mg/L	40	oC	1	Known	Negative			1	17	kg	103	cm	19	cm	38.6	oC
2021-03-25	135	female	43	months	14	days	1	0	0	6.54	mg/L	39.6	oC	1	Known	Negative			1	18	kg	106	cm	18	cm	36.8	oC
2021-03-05	81	male	87	months	2	days	1	0	0	0.24	mg/L	39.8	oC	1	Known	Negative			1	23	kg	125	cm	20	cm	38.1	oC
2021-03-30	156	female	36	months	2	days	1	0	0	0.42	mg/L	39	oC	1	Known	Negative			1	14	kg	94	cm	14	cm	39	oC
2021-03-15	100	male	50	months	1	days	1	0	0	2.9	mg/L	39.1	oC	1	Known	Negative			1	18	kg	106	cm	19	cm	39.1	oC
2021-03-26	144	female	99	months	3	days	1	0	0	1	mg/L	38.5	oC	1	Known	Negative			1	46	kg	151	cm	21	cm	38.5	oC
2021-03-15	111	male	38	months	2	days	1	0	0	8.64	mg/L	39.8	oC	1	Known	Negative			1	12	kg	92	cm	14	cm	39.8	oC
2021-03-30	162	male	30	months	1	days	1	0	0	4.8	mg/L	38.9	oC	0	Known	Negative			1	18	kg	98	cm	18	cm	38.9	oC
2021-02-15	36	female	4	months	2	days	1	0	0	6		40	oC	0	Known	Negative	Date		1	5.8	kg	62	cm	13	cm	39.3	oC
2021-02-15	32	female	8	months	3	days	0	0	1	0.76	mg/L	41.5	oC	1	Known	Negative	Date		1	7.5	kg	69	cm	13	cm	41.5	oC
2021-04-19	123	male	12	months	2	days	1	0	0	4.78	mg/L	39	oC	1	Known	Negative			1	10	kg	73	cm	13	cm	39	oC
2021-02-22	50	female	84	months	2	days	1	0	0	30.28	mg/L	39	oC	1	Known	Negative	Date		1	22	kg	114	cm	19	cm	39	oC
2021-03-19	126	male	76	months	1	days	1	0	0	0.24	mg/L	39.8	oC	1	Known	Negative			1	16	kg	110	cm	19	cm	39.8	oC
2021-03-12	92	male	132	months	3	days	0	0	1	12.4	mg/L	39.5	oC	1	Known	Negative			1	34	kg	143	cm	22	cm	39.5	oC
2021-03-26	141	female	19	months	4	days	0	0	1	82.94	mg/L	40.3	oC	1	Known	Negative			1	10.6	kg	86	cm	14.5	cm	40.3	oC
2021-03-15	108	male	70	months	3	days	1	0	0	1.48	mg/L	39	oC	1	Known	Negative			1	21	kg	116	cm	16.5	cm	39	oC
2021-02-01	3	male	41	months	3	days	1	0	0	31.49	mg/L	40	oC	1	Known	Negative	Date		1	10.5	kg	96	cm	16	cm	40	oC	11.39	kg/m2
2021-02-01	2	male	56	months	4	days	1	0	0	4.93	mg/L	40	oC	1	Known	Negative	Date		1	15	kg	95	cm	16	cm	39.5	oC	16.62	kg/m2
2021-03-25	142	male	53	months	1	days	1	0	0	18.36	mg/L	38	oC	0	Known	Negative			1	19	kg	116	cm	15	cm	36.8	oC
2021-03-12	91	male	32	months	3	days	1	0	0	0.2	mg/L	38.5	oC	1	Known	Negative			1	15	kg	100	cm	16.5	cm	38.5	oC
2021-02-22	53	female	19	months	8	days	1	0	0	21	mg/L	39	oC	1	Known	Negative	Date		1	10	kg	83	cm	14	cm	38.5	oC
2021-02-02	5	male	40	months	1	days	1	0	0	7.53	mg/L	39.2	oC	1	Known	Negative	Date		1	16	kg	98	cm	16	cm	39.2	oC	16.66	kg/m2
2021-03-12	68	male	51	months	3	days	1	0	0	0.71	mg/L	40.5	oC	1	Known	Negative	Date		1	16	kg	103	cm	18	cm	40.5	oC
2021-03-08	84	female	4	months	2	days	1	0	0	10.2	mg/L	39.3	oC	1	Known	Negative			1	5.8	kg	62	cm	13	cm	39.3	oC
2021-02-11	25	male	46	months	2	days	1	0	0	6.9	mg/L	39	oC	1	Known	Negative	Date		1	14.5	kg	97	cm	16	cm	39	oC
2021-02-08	19	female	58	months	1	days	1	0	0	49.3	mg/L	39.8	oC	1	Known	Negative	Date		1	15.3	kg	106	cm	22	cm	39	oC
2021-03-17	120	female	38	months	5	days	0	0	1	96	mg/L	39.2	oC	1	Known	Negative			1	15	kg	100	cm	16	cm	39.2	oC
2021-03-17	118	female	47	months	1	days	1	0	0	19	mg/L	38.2	oC	0	Known	Negative			1	15	kg	101	cm	19	cm	38.2	oC
2021-03-30	146	male	24	months	1	days	0	0	1	62.4	mg/L	39	oC	0	Known	Negative			0	14	kg	92	cm	15	cm	39	oC
2021-02-11	26	male	96	months	2	days	1	0	0	4.8	mg/L	38	oC	0	Known	Negative	Date		1	28	kg	130	cm	21	cm	38	oC
2021-02-15	41	male	12	months	1	days	1	0	0	5	mg/L	39	oC	1	Known	Negative	Date		1	10.5	kg	75	cm	13	cm	39	oC
2021-03-30	157	female	80	months	2	days	0	0	1	114.8	mg/L	39	oC	0	Known	Negative			1	24	kg	124	cm	21	cm	39	oC
2021-03-17	113	male	7	months	2	days	1	0	0	10	mg/L	38.5	oC	0	Known	Negative			0	9.6	kg	75	cm	15.5	cm	38.5	oC
2021-03-15	102	male	49	months	4	days	1	0	0	4.1	mg/L	40.5	oC	1	Known	Negative			1	16	kg	103	cm	18	cm	40.5	oC
2021-03-15	109	female	7	months	7	days	1	0	0	3.7	mg/L	38.2	oC	0	Known	Negative			1	7	kg	66	cm	13	cm	38.2	oC
2021-03-30	154	male	30	months	3	days	1	0	0	0.56	mg/L	38.5	oC	1	Known	Negative			1	14	kg	92	cm	14	cm	38.5	oC
2021-02-03	11	male	20	months	1	days	1	0	0	4.2	mg/L	39.8	oC	1	Known	Negative	Date		1	10	kg	84	cm	14	cm	39.8	oC
2021-02-01	1	male	60	months	5	days	1	0	0	5	mg/L	39.5	oC	1	Known	Negative	Date		1	22	kg	112	cm	18	cm	39.5	oC	17.54
2021-02-15	39	female	5	months	3	days	1	0	0	2.45	mg/L	39.7	oC	1	Known	Negative	Date		1	8	kg	65	cm	14	cm	39.7	oC
2021-03-25	138	female	18	months	2	days	1	0	0	12	mg/L	38	oC	0	Known	Negative			1	7	kg	74	cm	12	cm	38	oC
2021-02-10	22	male	34	months	2	days	1	0	0	3.6	mg/L	39.4	oC	1	Known	Negative	Date		1	11	kg	96	cm	16	cm	38.8	oC
2021-02-26	59	female	9	months	2	days	1	0	0	1.18	mg/L	39	oC	1	Known	Negative			1	7	kg	59	cm	14	cm	39	oC
2021-03-15	112	female	165	months	14	days	1	0	0	0.24	mg/L	38.5	oC	1	Known	Negative			1	44	kg	161	cm	23	cm	38.5	oC
2021-03-19	134	female	180	months	5	days	1	0	0	1.16	mg/L	39.5	oC	1	Known	Negative			1	53	kg	164	cm	25	cm	39.5	oC
2021-03-30	150	female	17	months	2	days	1	0	0	26.44	mg/L	38	oC	1	Known	Negative			1	14	kg	88	cm	17	cm	38	oC
2021-02-04	13	female	3	months	3	days	1	0	0	4.44	mg/L	38.5	oC	1	Known	Negative	Date		1	5.8	kg	60	cm	13	cm	38	oC
2021-03-30	159	male	24	months	3	days	0	0	1	24		38.3	oC	1	Known	Negative			1	10.3	kg	75	cm	15	cm	38.3	oC
2021-02-24	55	female	16	months	2	days	1	0	0	13.24	mg/L	39	oC	1	Known	Negative			1	11	kg	124	cm	16	cm	39	oC
2021-03-17	116	male	71	months	1	days	1	0	0	24.19		38.5	oC	0	Known	Negative			1	20	kg	112	cm	17	cm	38.5	oC
2021-02-02	6	male	53	months	5	days	0	0	1	59.73	mg/L	39	oC	1	Known	Negative	Date		1	12	kg	106	cm	15.5	cm	39	oC	10.67	kg/m2
2021-02-10	24	female	32	months	1	days	0	0	1	3.8	mg/L	40	oC	1	Known	Negative	Date		1	13	kg	94	cm	14	cm	40	oC
2021-02-24	56	male	32	months	2	days	1	0	0	4.2	mg/L	39.8	oC	1	Known	Negative	Date		1	13	kg	64	cm	18	cm	38.1	oC
2021-03-17	117	female	87	months	2	days	1	0	0	12	mg/L	40	oC	1	Known	Negative			1	28	kg	132	cm	26	cm	39.4	oC
2021-03-01	71	male	39	months	3	days	0	0	1	94.5	mg/L	39	oC	1	Known	Negative	Date		1	14	kg	97	cm	19	cm	39	oC
2021-02-03	12	male	118	months	3	days	0	0	1	0.23	mg/L	39.4	oC	1	Known	Negative	Date		1	28	kg	142	cm	26	cm	39.4	oC
2021-03-30	158	female	63	months	3	days	0	0	1	24.93	mg/L	39	oC	1	Known	Negative			1	20	kg	124	cm	18	cm	37.5	oC
2021-03-30	161	male	11	months	5	days	0	0	1	3.17	mg/L	38.1	oC	1	Known	Negative			1	9.7	kg	71	cm	13	cm	38.1	oC
2021-03-12	67	female	85	months	1	days	0	0	1	9.31	mg/L	39.7	oC	0	Known	Negative	Date		1	34	kg	132	cm	20	cm	39.7	oC
2021-03-15	105	male	17	months	2	days	0	0	1	234.5	mg/L	40.4	oC	1	Known	Negative			1	10	kg	76	cm	14	cm	40.4	oC
2021-03-05	78	female	33	months	1	days	0	0	1	1.11	mg/L	39	oC	0	Known	Negative	Date		1	13	kg	94	cm	16	cm	39	oC
2021-02-03	9	female	122	months	3	days	0	0	1	51.24	mg/L	40	oC	1	Known	Negative	Date		1	23	kg	141	cm	19	cm	37.8	oC	11.56	kg/m2
2021-03-05	94	female	5	months	3	days	0	0	1	51.62	mg/L	42	oC	1	Known	Negative			1	7	kg	65	cm	13	cm	40	oC
2021-03-15	107	male	153	months	3	days	0	0	1	77.72	mg/L	39	oC	0	Known	Negative			0	37	kg	133	cm	21	cm	39	oC
2021-02-17	43	female	28	months	4	days	0	0	1	263.79	mg/L	39	oC	1	Known	Negative	Date		1	12	kg	90	cm	20	cm	37.8	oC
2021-03-17	114	female	35	months	3	days	0	0	1	47.48	mg/L	40.5	oC	1	Known	Negative			1	9	kg	85	cm	12	cm	40.5	oC
2021-02-22	51	female	15	months	1	days	0	0	1	91.86	mg/L	40	oC	1	Known	Negative	Date		1	11	kg	47	cm	13	cm	38.2	oC
2021-03-05	79	male	6	months	2	days	0	0	1	324	mg/L	39.4	oC	1	Known	Negative	Date		1	8.8	kg	70	cm	15	cm	39.4	oC
2021-03-30	164	male	84	months	3	days	0	0	1	15.08	mg/L	39.5	oC	1	Known	Negative			1	26.5	kg	122	cm	21	cm	37.8	oC
2021-03-30	165	male	87	months	2	days	0	0	1	53.2	mg/L	38.6	oC	1	Known	Negative			1	28	kg	136	cm	21	cm	38.6	oC
2021-04-01	166	male	24	months	2	days	0	0	1	107.2	mg/L	39	oC	1	Known	Negative			1	13	kg	84	cm	15	cm	39	oC
2021-04-01	167	male	31	months	1	days	0	0	1	96	mg/L	38.5	oC	1	Known	Negative			1	10	kg	96	cm	14.5	cm	38.5	oC
2021-04-01	168	female	48	months	5	days	0	0	1	101.2	mg/L	39.3	oC	1	Known	Negative			1	13	kg	95	cm	18	cm	39.3	oC
2021-04-01	169	female	5	months	2	days	0	0	1	196.2	mg/L	39	oC	1	Known	Negative			1	7	kg	66	cm	13	cm	39	oC
2021-04-01	170	male	26	months	4	days	0	0	1	192	mg/L	39.5	oC	1	Known	Negative			1	13	kg	93	cm	17	cm	39.5	oC
2021-04-01	171	male	12	months	2	days	1	1	0	25.52	mg/L	38	oC	1	Known	Negative			1	11.9	kg	77	cm	17	cm	38	oC
2021-04-01	172	male	36	months	2	days	0	1	0	48	mg/L	38	oC	0	Known	Negative			1	12.5	kg	92	cm	15.5	cm	37.3	oC
2021-04-01	173	male	12	months	1	days	1	1	0	48	mg/L	39.5	oC	1	Known	Negative			1	10	kg	76	cm	16	cm	39.5	oC
2021-04-01	174	male	43	months	2	days	1	1	0	48	mg/L	39.5	oC	1	Known	Negative			1	16	kg	102	cm	16	cm	39.5	oC
2021-04-01	175	male	43	months	2	days	0	1	1	121.17	mg/L	38.5	oC	1	Known	Negative			1	14	kg	98	cm	15.5	cm	38.5	oC
2021-04-01	176	male	72	months	3	days	0	1	0	24	mg/L	38	oC	1	Known	Negative			1	21	kg	116	cm	16.5	cm	38	oC
2021-04-01	177	male	19	months	1	days	0	1	0	6	mg/L	38.2	oC	1	Known	Negative			1	10	kg	78	cm	14.5	cm	38.2	oC
2021-04-01	178	female	58	months	3	days	0	1	1	47.66	mg/L	39	oC	1	Known	Negative			1	17	kg	104	cm	15	cm	39	oC
2021-04-01	179	female	72	months	2	days	0	1	1	75.99	mg/L	39	oC	1	Known	Negative			1	21	kg	116	cm	19	cm	39	oC
2021-04-01	180	female	19	months	3	days	0	1	0	18.08	mg/L	38.5	oC	1	Known	Negative			1	9.5	kg	78	cm	12	cm	38.5	oC
2021-04-01	181	female	6	months	3	days	1	1	0	85.26	mg/L	38	oC	1	Known	Negative			1	7	kg	64	cm	14	cm	38	oC
2021-04-01	182	female	19	months	2	days	1	1	0	63.44	mg/L	40	oC	1	Known	Negative			1	14	kg	86	cm	16	cm	38.2	oC
2021-04-01	183	male	15	months	3	days	0	1	0	24	mg/L	38.5	oC	1	Known	Negative			1	10.5	kg	85	cm	15	cm	38.5	oC
2021-04-01	184	female	11	months	2	days	0	1	0	73.21	mg/L	40	oC	1	Known	Negative			1	10	kg	75	cm	14	cm	39.5	oC
2021-04-06	185	male	54	months	1	days	1	1	0	41.43	mg/L	38	oC	0	Known	Negative			1	16	kg	103	cm	15	cm	38	oC
2021-04-06	186	male	11	months	4	days	0	1	0	297.5	mg/L	39	oC	1	Known	Negative			1	8.1	kg	71	cm	16	cm	39	oC
2021-04-01	187	male	60	months	2	days	0	1	0	71.66	mg/L	39.3	oC	0	Known	Negative			1	15.2	kg	103	cm	16	cm	39.3	oC
2021-04-01	188	female	4	months	14	days	0	1	0	48	mg/L	39.4	oC	1	Known	Negative			1	6	kg	56	cm	13	cm	39.4	oC
2021-04-06	189	female	7	months	1	days	0	1	1	64	mg/L	39.2	oC	1	Known	Negative			1	9.8	kg	70	cm	14	cm	39.2	oC
2021-04-06	190	female	65	months	1	days	0	1	0	33.1	mg/L	40.2	oC	1	Known	Negative			1	18	kg	112	cm	19	cm	40.2	oC
2021-04-06	191	female	33	months	2	days	1	1	0	237.36	mg/L	38.5	oC	1	Known	Negative			1	10	kg	90	cm	15.5	cm	38.5	oC
2021-04-06	192	male	9	months	1	days	1	1	0	83.42	mg/L	38.9	oC	0	Known	Negative			1	9.7	kg	71	cm	15	cm	38.9	oC
2021-04-09	193	male	8	months	3	days	0	1	0	315.7	mg/L	40.3	oC	1	Known	Negative			1	11	kg	76	cm	17	cm	37.5	oC
2021-04-09	194	female	10	months	14	days	0	1	0	33.1	mg/L	38.8	oC	1	Known	Negative			1	9	kg	72	cm	14	cm	38.8	oC
2021-04-09	195	female	25	months	3	days	0	1	1	273.27	mg/L	38.5	oC	1	Known	Negative			1	12	kg	85	cm	16	cm	38.5	oC
2021-04-09	196	female	8	months	2	days	1	1	0	101	mg/L	39	oC	1	Known	Negative			1	8.5	kg	75	cm	15	cm	39	oC
2021-04-13	197	male	120	months	3	days	0	1	0	96	mg/L	38	oC	1	Known	Negative			1	29	kg	142	cm	21	cm	38	oC
2021-04-13	198	female	82	months	1	days	0	1	1	96	mg/L	38.8	oC	1	Known	Negative			1	29	kg	122	cm	18	cm	38.8	oC
2021-04-13	199	male	58	months	2	days	0	1	0	24	mg/L	38.5	oC	1	Known	Negative			1	16	kg	108	cm	15.5	cm	37	oC
2021-04-13	200	female	66	months	3	days	1	1	0	41.43	mg/L	39	oC	1	Known	Negative			1	12	kg	108	cm	16	cm	39	oC
2021-04-13	201	female	112	months	1	days	0	1	0	12	mg/L	40	oC	1	Known	Negative			1	22	kg	122	cm	19	cm	37	oC
2021-04-13	202	female	63	months	1	days	0	1	0	15	mg/L	38	oC	0	Known	Negative			1	11	kg	43	cm	14	cm	38	oC
2021-04-13	203	female	14	months	2	days	0	1	0	47.22	mg/L	39	oC	1	Known	Negative			1	12.5	kg	74	cm	18	cm	39	oC
2021-04-13	204	male	20	months	3	days	0	1	0	12	mg/L	38.5	oC	1	Known	Negative			1	17	kg	108	cm	17	cm	36.5	oC
2021-04-13	205	female	109	months	2	days	0	1	1	123.1	mg/L	39	oC	1	Known	Negative			1	36	kg	133	cm	21	cm	39	oC
2021-04-13	206	male	31	months	1	days	1	1	0	101.63	mg/L	39	oC	1	Known	Negative			1	13	kg	90	cm	16	cm	39	oC
2021-04-13	207	female	84	months	3	days	1	1	0	237.36	mg/L	40	oC	1	Known	Negative			1	25	kg	126	cm	18	cm	39.5	oC
2021-04-22	208	male	85	months	1	days	1	1	0	68.2	mg/L	38.5	oC	1	Known	Negative			1	24	kg	125	cm	19	cm	38.5	oC
2021-04-22	209	male	133	months	2	days	0	1	0	24	mg/L	38.8	oC	1	Known	Negative			1	34	kg	150	cm	22	cm	38.8	oC
2021-04-22	210	male	113	months	2	days	0	1	0	179	mg/L	39.5	oC	1	Known	Negative			1	19	kg	128	cm	16	cm	39.5	oC
2021-04-22	211	female	76	months	3	days	0	1	0	123.6	mg/L	39.5	oC	1	Known	Negative			1	19	kg	128	cm	16	cm	39	oC
2021-04-22	214	male	79	months	1	days	0	1	0	96	mg/L	40	oC	1	Known	Negative			1	25	kg	123	cm	18	cm	37.6	oC
2021-04-22	213	male	49	months	4	days	0	1	0	45	mg/L	40	oC	1	Known	Negative			1	15	kg	96	cm	17	cm	39.6	oC
2021-04-22	214	female	174	months	5	days	0	1	0	120	mg/L	39	oC	1	Known	Negative			1	45	kg	158	cm	21	cm	36.7	oC
2021-04-28	215	female	29	months	1	days	0	1	0	48	mg/L	38	oC	1	Known	Negative			1	12	kg	86	cm	14	cm	36.3	oC
2021-04-28	216	female	82	months	1	days	0	1	0	48	mg/L	38.8	oC	1	Known	Negative			1	29	kg	127	cm	20	cm
2021-04-28	217	male	46	months	14	days	1	1	0	48	mg/L	39.4	oC	1	Known	Negative			1	19	kg	107	cm	18	cm	39.4	oC
2021-04-22	218	male	11	months	1	days	0	1	0	76.89	mg/L	39.2	oC	0	Known	Negative			1	11.5	kg	78	cm	17	cm	39.2	oC
2021-04-28	219	male	20	months	2	days	0	1	0	40.3	mg/L	38.8	oC	1	Known	Negative			1	11	kg	75	cm	15	cm	38.8	oC
2021-04-29	220	female	147	months	1	days	0	1	0	8.7	mg/L	38	oC	0	Known	Negative			0	45	kg	145	cm	25	cm	37	oC
